# Supplementary material for: α-Ketoglutarate protects against cartilage damage via epigenetically driven metabolic reprogramming in osteoarthritis models
Source: J Clin Invest. 2026 Mar 2;136(5):e172380. doi: 10.1172/JCI172380 (PMC12948417; doi:10.1172/JCI172380)
Supplement: Supporting data values [file jci-136-172380-s067.xlsx]

## Sheet: Figure 1
Figure 1A
	Sham （ng/mg）			DMM （ng/mg）
gln	229.186	222.53	219.231	183.52	183.662
glu	173.349	190.839	192.664	162.618	162.557
Asp	59.945	66.5433	57.6051	47.9646	52.4753
Gly	94.7019	97.2819	84.9525	79.7844	60.2578
ser	96.2375	105.481	108.177	88.4279	70.056
Thr	101.127	102.21	84.9507	84.0207	70.0528
Pro	130.888	116.903	143.815	106.335	149.997
Ala	208.984	238.534	249.642	223.219	229.314
Asn	27.2017	30.146	23.2016	28.6713	24.5939
Leu	225.39	261.069	227.579	244.233	276.207
Met	98.3286	104.098	82.827	90.8455	95.2211
Trp	24.2113	18.5365	17.1274	12.3946	18.9306
Phe	156.478	180.714	161.996	162.896	179.188
Ile	226.129	262.065	185.959	245.15	223.987
Tyr	169.952	101.051	120.589	79.4453	124.63
Val	169.285	190.901	155.174	178.646	179.495
GABA	2.00245	2.95679	2.54182	2.18145	4.27644
Figure 1B
	Ctrl （ng/107）				IL-1β （ng/107）
gln	9975.86	8849.71	8880.52	9020.09	8390.5	8171.83	6300.71	6540.19
glu	2631.95	2402.67	2166.32	2103.85	1468.78	1278.65	2203.59	2028.05
Asp	1309.43	1295.63	1292.72	439.69	543.519	448.642	126.276	155.71
Gly	2504.73	2210.85	2279.88	2309.1	867.398	864.399	1962.47	1741.47
Pro	2550.96	2634.96	1125.14	1961.4	918.981	611.785	1159.47	809.89
Ala	2693.24	2834.46	2465.29	3129.45	2009.75	1484.42	1995.79	1688.7
ser	898.407	698.626	885.76	670.74	854.011	747.695	822.88	762.98
Thr	1799.47	1417.06	2488.94	2628.75	1188.4	1070.13	2296.51	2223.76
Asn	199.592	204.943	320.001	145.541	107.01	82.9284	199.592	155.71
Leu	1453.56	1462.75	1028.94	1053.47	1412.21	1320.34	1041.13	984.63
Met	559.527	547.991	1165.15	369.188	467.242	435.518	868.107	608.55
Trp	97.7201	93.4896	76.14	79.78	109.332	95.5598	84.49	84.05
Phe	885.832	893.737	769.44	910.39	846.305	803.617	1006.94	831.17
Ile	1466.89	1476.1	937.72	1001.55	1425.47	1333.42	967.1	932.05
Tyr	550.911	368.368	725.46	752.87	1010.11	397.97	997.71	861.97
Val	1311.15	1238.79	1109.4	1238.97	1274.97	1184.52	1040.61	1120.05
GABA	38.5408	44.9854	73.3413	36.6661	24.5972	17.5668	49.7895	26.47
Figure 1C
Ctrl	IL-1β	IL-1β+Gln
101.21	64.73	63.25
91.89	50.64	55.47
77.37	43.72	48.82
Figure 1D
Anabolic gene set			Catabolic gene set
Ctrl	IL-1β	IL-1β+Gln	Ctrl	IL-1β	IL-1β+Gln
-0.39075	-5.73611	-5.20176	-0.26802	24.7553	24.892
0.931281	-5.12643	-5.29857	1.263	25.2979	25.4298
0.071873	-6.4522	-6.29499	-0.02255	24.948	24.7288
-0.81561	-6.79791	-6.49468	-1.31499	24.6182	24.2878
Figure 1E
Anabolic gene set			Catabolic gene set
Ctrl	IL-1β	IL-1β+Gln	Ctrl	IL-1β	IL-1β+Gln
0.195286	-2.63208	-2.43434	0.360726	9.29293	10.4481
0.34007	-3.12182	-3.08081	0.296007	10.101	10.1827
-0.272727	-2.61157	-2.72727	-0.071287	10.9091	9.91736
-0.70707	-3.42792	-3.48485	0.169307	10.6061	9.64187
Figure 1G
SLC1A5		GLS
Ctrl	IL-1β	Ctrl	IL-1β
1.02	0.58	1.11	0.68
1.08	0.66	0.87	0.47
0.9	0.43	1.02	0.54
Figure 1H
SLC1A5		GLS
Sham	DMM	Sham	DMM
22.37	12.58	18.37	14.53
21.59	9.46	15.49	6.54
19.68	10.39	20.58	11.28
24.14	8.92	23.43	8.93
20.38	7.95	22.73	7.19
Figure 1I
SLC1A5		GLS
SD	HFD	SD	HFD
23.52	16.31	25.37	18.38
25.31	16.25	16.92	11.29
26.32	15.47	19.49	7.48
23.19	18.28	24.27	12.69
20.76	19.29	21.66	14.76
Figure 1K
Gln	UD	MD	SD		ICRS grade	Gln		ICRS grade	Glu
	26.16	6.17	2.4		0	26.16		0	60.6
	78.57	43.32	2.75		0	78.57		0	18.77
	16.18	8.67	4.98		0	16.18		0	65.27
	15.23	25.1	2.24		0	15.23		0	13.14
	68.77	32.08	8.28		0	68.77		0	18.83
	39.24	19.25	3.41		0	39.24		0	17.01
	45.67	6.72	2.06		0	45.67		0	47.19
	12.04	3.61			0	12.04		0	45.02
	10.9	20.98			0	10.9		0	60.35
	73.16	7.01			0	73.16		0	34.87
					1	6.17		1	7.82
Glu	UD	MD	SD		1	43.32		1	39.82
	60.6	7.82	0		2	8.67		2	21.74
	18.77	39.82	0		1	25.1		2	34.58
	65.27	21.74	6.28		2	32.08		1	27.02
	13.14	34.58	13.76		2	19.25		2	8.96
	18.83	27.02	13.54		2	6.72		2	2.96
	17.01	8.96	11.93		1	3.61		1	7.83
	47.19	2.96	38.55		2	20.98		2	14.25
	45.02	7.83			2	7.01		2	18.28
	60.35	14.25			3	2.4		3	0
	34.87	18.28			4	2.75		4	0
					3	4.98		4	6.28
					4	2.24		3	13.76
					3	8.28		4	13.54
					4	3.41		3	11.93
					4	2.06		4	38.55

## Sheet: Figure 2
Figure 2A
Sox9				Col2a1				Acan				Mmp3				Mmp13				Adamts5				Nos2
w/Gln	w/o Gln	w/ Gln+IL-1β	w/o Gln+IL-1β	w/Gln	w/o Gln	w/ Gln+IL-1β	w/o Gln+IL-1β	w/Gln	w/o Gln	w/ Gln+IL-1β	w/o Gln+IL-1β	w/Gln	w/o Gln	w/ Gln+IL-1β	w/o Gln+IL-1β	w/ Gln	w/Gln	w/o Gln	w/o Gln+IL-1β	w/Gln	w/o Gln	w/ Gln+IL-1β	w/o Gln+IL-1β	w/Gln	w/o Gln	w/ Gln+IL-1β	w/o Gln+IL-1β
1.10286	0.87619	0.403797	0.215445	1.08197	0.855738	0.468129	0.126887	1.09143	0.866883	0.236475	0.128463	1.28971	3.89665	183.971	322.46	1.00052	1.33205	1.67375	22.8392	1.29779	0.940845	2.57339	6.23042	1.32705	1.87884	1395.22	2632.63
0.942381	0.819048	0.455681	0.250256	0.983607	0.845902	0.355153	0.158712	1.00325	0.837662	0.26795	0.0931677	0.960251	2.22259	142.699	356.978	1.27992	0.8861	2.23552	18.4818	0.917505	1.42455	3.46665	5.52826	0.977178	2.40249	1258.31	3354.57
0.954762	0.809524	0.523501	0.302497	0.934426	0.796721	0.278344	0.0904294	0.905325	0.808442	0.281304	0.160807	0.750042	3.03138	231.065	428.201	0.719563	0.781853	1.76641	21.0265	0.784708	1.39135	3.22795	7.27226	0.695768	2.87946	985.795	3099.02
Figure 2C
Sham		DMM
Ad-ShCtrl	Ad-Shslc1a5	Ad-ShCtrl	Ad-Shslc1a5
0	2	4	5
0.5	2	3	3
1	0	5	4
0	2	3	3
0.5	3	3	5
0	2	4	6
0	1	2	5
0	1	3	6
			4
Figure 2D
	Sham		DMM			Sham		DMM
MMP13	Ad-ShCtrl	Ad-Shslc1a5	Ad-ShCtrl	Ad-Shslc1a5	NOS2	Ad-ShCtrl	Ad-Shslc1a5	Ad-ShCtrl	Ad-Shslc1a5
	15.23	13.33	65.04	77.17		8.38	18.29	58.14	81.69
	8.99	23.42	54.89	69.82		12.91	12.43	66.39	78.31
	14.32	18.28	54.12	56.63		15.43	25.22	61.37	66.27
	10.25	24.53	48.52	80.37		13.88	14.33	57.89	72.18
	18.47	15.49	43.94	64.32		17.29	21.99	71.49	68.75
Figure 2E
Ad-Ctrl		Ad-Slc1a5
Sham	DMM	Sham	DMM
0	4	0.5	3
1	3	0	2
0	5	0	3
0	3	0	4
0.5	3	0	4
0	4	0.5	2
0.5	3	0	2
0	6	1	1
1

## Sheet: Figure 3
Figure 3A
Sox9				Col2a1				Acan				Mmp3				Mmp13				Adamts5				Nos2
Ctrl	BPTES	IL-1β	IL-1β+BPTES	Ctrl	BPTES	IL-1β	IL-1β+BPTES	Ctrl	BPTES	IL-1β	IL-1β+BPTES	Ctrl	BPTES	IL-1β	IL-1β+BPTES	Ctrl	BPTES	IL-1β	IL-1β+BPTES	Ctrl	BPTES	IL-1β	IL-1β+BPTES	Ctrl	BPTES	IL-1β	IL-1β+BPTES
0.981899	0.605277	0.569581	0.372478	0.967359	0.296736	0.398398	0.232226	0.958594	0.363725	0.305529	0.208235	0.916328	3.0463	211.413	322.421	0.910032	1.70661	11.8232	16.7197	0.913541	1.50905	3.40785	4.32535	0.861163	2.02627	435.144	592.514
1.14607	0.652876	0.623901	0.294878	1.15178	0.222552	0.539288	0.143531	1.13847	0.39192	0.339176	0.150941	1.20885	2.59545	236.149	353.128	1.2165	2.50048	14.4506	19.3471	1.24517	1.64185	3.12676	3.77525	1.23827	2.46266	531.178	673.715
0.872028	0.564749	0.527677	0.325918	0.880861	0.267062	0.459941	0.204748	0.902939	0.31807	0.271882	0.186227	0.874817	2.41267	255.646	296.71	0.873471	2.02882	13.3758	18.1529	0.841288	1.59356	2.97324	3.9839	0.900563	1.75872	491.745	725.591
Figure 3C
Gls1fl/fl	Gls1-/-	Gls1fl/fl	Gls1-/-
Sham	Sham	DMM	DMM
0	0.5	3	6
0	2	4	4
0	0.5	2	5
0	1	3	5
0	1	3	4
0	1	3	6
0.5	0.5	4	5
0	0	2	3
Figure 3D
	Sham		DMM			Sham		DMM
MMP13	Gls1fl/fl	Gls1-/-	Gls1fl/fl	Gls1-/-	NOS2	Gls1fl/fl	Gls1-/-	Gls1fl/fl	Gls1-/-
	9.33	21.39	54.31	83.65		15.36	18.32	48.31	83.42
	12.55	16.55	61.82	71.89		12.23	25.39	60.48	76.93
	17.32	17.38	58.14	67.05		8.39	22.66	51.24	61.05
	12.36	11.25	60.27	62.83		18.32	14.59	67.62	72.37
	14.32	25.33	45.32	58.21		13.36	12.38	48.31	65.22
Figure 3E
Ad-Ctrl	Ad-Gls1	Ad-Ctrl	Ad-Gls1
Sham	Sham	DMM	DMM
1	4	0	3
0	3	0.5	2
1	5	0	1
0	6	0.5	4
0.5	3	0.5	3
0	4	1	3
0.5	3	1	2
0	3	0	2

## Sheet: Figure 4
Figure 4A
	Cartilage			Cartilage			Chondrocytes			Ctrl	Ad-Shctrl	Ad-ShSlc1a5		Ctrl	BPTES
	SD	HFD		Sham	DMM		Ctrl	IL-1β		6.962	5.668	4.068		5.922	4.14
αKG	27.962	26.335		32.28	17.427		5.573	3.924		6.151	6.31	4.724		6.282	4.338
	30.586	27.612		27.241	22.842		6.545	3.172		5.656	6.852	3.391		6.66	3.863
	29.672	25.187		28.311	19.365		5.12	2.738
Figure 4C
Glutamate		αKG		Malate		Fumarate		Asparate		Citrate
Ctrl	IL-1β	Ctrl	IL-1β	Ctrl	IL-1β	Ctrl	IL-1β	Ctrl	IL-1β	Ctrl	IL-1β
0.663565	0.353083	0.523489	0.357843	0.241202	0.169743	0.205625	0.149227	0.188588	0.139933	0.12094	0.099911
0.624438	0.376389	0.546743	0.382997	0.20329	0.16247	0.187893	0.125395	0.20778	0.16648	0.142947	0.110315
0.652157	0.343499	0.582517	0.350692	0.201937	0.163034	0.16549	0.156754	0.219891	0.167892	0.103061	0.127879
Figure 4E
Sox9			Col2a1			Acan			Mmp3			Mmp13			Adamts5			Nos2
Ctrl	IL-1β	IL-1β+DM-αKG	Ctrl	IL-1β	IL-1β+DM-αKG	Ctrl	IL-1β	IL-1β+DM-αKG	Ctrl	IL-1β	IL-1β+DM-αKG	Ctrl	IL-1β	IL-1β+DM-αKG	Ctrl	IL-1β	IL-1β+DM-αKG	Ctrl	IL-1β	IL-1β+DM-αKG
1.00432	0.485961	0.790497	0.95092	0.128834	0.813926	0.885593	0.15495	0.407902	0.868421	142.256	47.3684	0.871324	16.3235	5.43529	0.847749	5.02435	2.02583	0.839623	2943.4	1075.47
1.11631	0.523909	0.849179	1.20245	0.185521	0.502638	1.1862	0.108528	0.654772	1.21805	175.789	56.391	1.23529	20.1838	7.39706	1.18915	5.97786	1.78192	1.33962	2481.13	1291.11
0.879374	0.413391	0.715335	0.846626	0.16184	0.677301	0.928203	0.0855613	0.562872	0.913534	126.466	36.0902	0.893382	14.5588	4.04265	0.9631	4.44945	2.64613	0.820755	2003.77	821.509
Figure 4G
	Sham+veh	DMM+veh	DMM+DM-αKG			Sham+veh	DMM+veh	DMM+DM-αKG
OARSI (Tibia）	0	6	6		OARSI (Femur）	0	3	3
	0.5	6	5			0.5	6	4
	1	6	4			0.5	4	2
	0.5	6	3			0	4	4
	0	6	3			1	5	2
	0.5	6	2			0	3	1
	0	6	3			0	5	3
	0	5	3			0	5	3
Figure 4H
	Sham+veh	DMM+veh	DMM+DM-αKG
OARSI	0	4	1
	0	4	2
	0	3	1
	0.5	3	0.5
	0.5	3	3
	0	2	0.5
	0.5	3	1
	0	4	0.5
	1	5	2
Figure 4I
Mmp3			Mmp13			Adamts5			Nos2
Sham+veh	DMM+veh	DMM+DM-αKG	Sham+veh	DMM+veh	DMM+DM-αKG	Sham+veh	DMM+veh	DMM+DM-αKG	Sham+veh	DMM+veh	DMM+DM-αKG
0.740465	7.16279	2.88372	1.20382	10.6178	4.27134	1.25823	2.06962	1.23418	0.931277	5.72872	2.73298
0.953488	6.08837	2.34884	0.802548	8.63057	5.91338	0.75443	2.35443	1.02532	0.709787	4.69149	1.95851
1.30605	4.83023	3.63256	0.993631	12.5159	5.46497	0.987342	1.61392	1.46203	1.33894	3.59043	2.15426
Figure 4J
MMP13	Sham+veh	DMM+veh	DMM+DM-αKG		NOS2	Sham+veh	DMM+veh	DMM+DM-αKG
	7.35	33.25	21.02			8.32	79.22	25.19
	14.43	45.54	12.53			15.43	63.27	13.41
	9.89	51.76	25.31			12.67	55.29	29.32
	17.98	31.24	9.54			19.86	51.25	22.38
		57.67	13.27				59.92	14.59

## Sheet: Figure 5
Figure 5F
Time (minutes)	Ctrl				IL-1β				IL-1β+DM-αKG				IL-1β+Bay
1.41355	10.4728	8.67232	9.24937	9.24344	18.1549	15.5264	21.1022	17.5363	14.9232	15.9336	16.0658	15.7212	8.38233	7.70839	12.0576	9.77347
7.96505	7.45797	8.51385	8.96156	9.0443	17.2687	15.3575	18.7855	17.086	14.689	15.639	16.0715	15.5503	7.55563	7.2684	10.8735	8.93896
14.5416	8.60638	9.04897	9.40318	9.07795	16.7874	15.3636	18.1245	16.6765	14.9733	15.7444	16.0895	16.0987	6.92246	7.1487	10.5063	8.72682
21.2079	21.9651	21.7009	24.0857	21.469	42.3629	43.8121	44.0921	45.4388	33.4856	36.2238	37.0683	35.4587	20.6258	21.1091	30.4005	28.086
27.7722	23.8826	23.5152	26.1946	25.0097	42.4115	43.1255	42.221	44.4822	34.1915	35.6575	36.2391	35.7373	20.6119	20.5133	30.4859	30.1446
34.3476	24.5761	23.9668	26.8154	25.866	42.2642	42.6027	41.0052	43.6744	34.7899	35.2082	35.8958	35.8626	20.9131	20.1253	31.1281	31.2281
41.0397	29.2618	28.0759	30.4272	33.1035	44.3978	45.7485	45.9598	48.4223	40.3518	38.8508	43.8705	40.2554	22.6324	20.7688	33.0838	32.6424
47.6193	30.2706	28.7668	30.8861	33.0098	46.5153	48.1137	45.9902	49.4853	43.5624	41.1146	44.465	40.5983	23.1182	22.9733	34.3288	38.4913
54.2028	30.699	29.4494	32.5479	33.0493	47.9131	49.3643	46.7027	50.3221	44.6526	42.3646	45.3254	41.4563	24.6	26.8539	37.2341	41.7358
60.8784	9.07997	8.33281	9.36127	9.73019	14.6934	14.4533	12.7837	14.4423	14.7859	14.5695	14.3222	12.9525	13.2348	8.29249	15.0483	6.81713
67.4677	7.81025	6.99515	8.02689	8.26081	10.0179	9.46264	8.34464	9.91223	10.7829	9.99585	10.1349	9.58311	9.57836	6.60903	10.7019	7.53925
74.0638	6.75436	6.11485	6.95491	7.36831	8.8883	8.2114	7.11494	8.61518	9.50019	8.94062	8.72959	8.90504	9.43359	6.88093	10.1472	7.41539
Figure 5G
Glycolysis
Ctrl	IL-1β	IL-1β+DM-αKG	IL-1β+Bay
14.25	26.82	18.73	19.16
16.34	24.83	19.87	17.48
18.54	27.64	20.13	18.44
16.58	29.55	21.28	14.11
Figure 5H
Time (minutes)	Ctrl				IL-1β				IL-1β+DM-αKG				IL-1β+Bay
1.41331	166.416	185.734	183.043	159.354	50.3429	56.988	66.2842	58.2542	64.2229	64.7159	68.1994	61.9464	69.0226	64.718	68.8757	79.0885
7.99658	158.732	177.433	172.781	155.352	47.992	53.6373	60.1679	54.2301	60.2243	60.1474	62.1647	58.131	66.4089	61.4307	65.3337	75.6012
14.5843	156.965	175.721	170.205	154.109	46.6398	51.9958	57.4077	52.7446	58.1127	57.3744	60.2582	56.1504	65.6753	61.0448	65.0601	74.8805
21.2321	68.2118	77.0089	73.2017	65.1554	27.9682	31.8977	37.4138	32.2891	33.8589	33.9126	35.107	44.8728	38.245	35.8608	37.9445	42.8356
27.7974	65.4028	72.3123	70.622	63.203	27.5292	30.9852	35.6698	31.4847	33.341	33.4429	35.1931	44.1761	36.8267	35.1033	36.798	42.1687
34.3953	63.1089	70.1757	68.9068	62.4122	27.001	30.5045	34.3703	31.0619	32.8708	32.8296	34.6701	43.6906	36.1086	34.5378	36.0868	42.6005
41.0921	274.931	306.995	305.424	287.852	52.0435	58.1333	58.5944	56.0054	106.151	105.472	106.807	127.232	129.335	119.46	132.801	154.454
47.6502	274.449	307.483	299.392	282.259	56.1829	62.309	58.293	59.9405	121.25	119.009	121.32	135.46	138.347	129.568	136.417	152.768
54.2366	280.989	315.767	304.552	289.797	57.6573	63.9502	58.3893	60.9502	117.689	113.623	115.87	132.465	141.339	132.594	137.676	153.652
60.9223	38.5394	43.3183	41.2351	43.4697	23.073	26.1569	28.8394	25.8524	28.0668	30.3314	28.9866	29.4724	29.6705	27.1779	29.8557	35.6166
67.4836	39.07	42.6136	43.2077	41.2445	23.3738	26.1141	28.6677	26.2439	29.0227	30.1246	29.958	29.2298	31.6629	29.3069	31.0646	37.2233
74.0923	38.8444	41.8489	42.0953	39.6621	22.6516	26.3845	27.6122	26.2277	29.1374	30.3018	29.8302	28.5811	30.1514	29.2636	31.2755	36.3464
Figure 5I
Maximal Respiration					Spare Respiratory Capacity
Ctrl	IL-1β	IL-1β+DM-αKG	IL-1β+Bay		Ctrl	IL-1β	IL-1β+DM-αKG	IL-1β+Bay
275.07	36.63	93.18	111.67		143.57	13.17	63.14	70.06
265.78	37.93	88.68	105.42		131.38	9.52	61.64	73.29
250.14	28.86	92.34	107.82		124.78	10.77	61.07	74.72
242.44	32.46	105.99	118.03		137.01	3.68	79.31	78.51
Figure 5L
Mmp3			Mmp13			Adamts5			Nos2
Ctrl	IL-1β	IL-1β+3BP	Ctrl	IL-1β	IL-1β+3BP	Ctrl	IL-1β	IL-1β+3BP	Ctrl	IL-1β	IL-1β+3BP
1.02128	250.532	28.7234	1.01036	23.7824	5.21503	1.0045	2.94603	1.21439	0.995192	998.221	477.404
1.26064	212.234	35.266	1.24352	23.1606	4.2513	1.22939	3.42579	1.98651	1.22596	810.962	621.635
0.718085	182.713	42.2872	0.746114	35.7513	3.98705	0.766117	4.15892	1.4018	0.778846	1163.51	598.558
Figure 5M
Osteophyte size				Osteophyte maturity
Sham+veh	DMM+veh	DMM+DM-αKG		Sham+veh	DMM+veh	DMM+DM-αKG
0	1	1		0	2	1
0	3	0		0	3	0
0	3	0		0	2	0
0	2	1		0	2	0
0	2	0		0	2	1
0	3	0		0	3	1
0	2	1		0	2	0

## Sheet: Figure 6
Figure 6G
Kdm6a		Kdm6b
ctrl	DM-αKG	ctrl	DM-αKG
0.957336	1.04058	0.814061	3.14524
0.874089	1.29032	1.25809	3.47826
1.12799	1.33195	1.00277	4.51434
1.04058	1.20708	0.925069	4.69935
Figure 6I
Ube2o
ctrl	DM-αKG	DM-αKG+Gsk-J4
1.17647	6.09626	3.03743
0.941176	6.28877	3.70053
0.877005	6.8377	2.82353
1.00535	6.99465	3.18717
Figure 6J
Ube2o
ctrl	DM-αKG
15.2694	4.0918
8.1836	6.1876
12.475	7.0858
13.7724	5.8882

## Sheet: Figure 7
Figure 7B
Ub (%)
HA-TRAF6	HA-TRAF6+Flag-K63-Ub	HA-TRAF6+Flag-K63-Ub+Myc-UBE2O
0	100	62.5379
0	100	54.4793
0	100	48.3982
Figure 7G
Anabolic gene set				Catabolic gene set
Ad-shCtrl	Ad-shCtrl+IL-1β	Ad-shCtrl+IL-1β+DM-αKG	Ad-shUbe2o+IL-1β+DM-αKG	Ad-shCtrl	Ad-shCtrl+IL-1β	Ad-shCtrl+IL-1β+DM-αKG	Ad-shUbe2o+IL-1β+DM-αKG
-0.53821	-5.64884	-1.79232	-3.25508	-0.17421	25.0095	19.4348	22.0271
-0.46812	-6.07538	-1.89631	-3.317	-0.31052	24.7512	18.3488	22.432
0.309198	-6.97248	-1.73361	-4.62028	0.366981	24.6326	17.1954	21.9784
0.575653	-6.25021	-1.83753	-4.05982	-0.04046	25.6194	18.1888	21.9653
Figure 7H
Anabolic gene set				Catabolic gene set
Ad-shCtrl	Ad-shCtrl+IL-1β	Ad-shCtrl+IL-1β+DM-αKG	Ad-shUbe2o+IL-1β+DM-αKG	Ad-shCtrl	Ad-shCtrl+IL-1β	Ad-shCtrl+IL-1β+DM-αKG	Ad-shUbe2o+IL-1β+DM-αKG
-0.33468	-2.02259	-0.6258	-1.28605	0.172915	12.4568	8.66237	10.5083
0.36617	-1.65818	-0.81591	-1.29007	0.124702	12.1354	8.14354	10.2735
-0.07862	-2.03599	-0.49606	-1.4244	-0.35622	12.448	8.8578	10.634
Figure 7I
	SD	HFD	HFD+DM-αKG
p-IκBα	19.82	28.42	12.36
	18.67	27.87	19.24
	14.41	20.53	10.58
	16.24	24.58	14.53
	9.26	18.25	13.37
	SD	HFD	HFD+DM-αKG
p-p65	7.41	20.28	14.67
	9.84	14.51	12.49
	14.45	17.35	8.92
	12.42	16.84	11.25
	8.97	12.81	9.36
Figure 7J
	Sham+veh+Gls1fl/fl	DMM+veh+Gls1-/-	DMM+DM-αKG+Gls1-/-
p-IκBα	28.95	55.67	22.33
	42.33	60.32	18.18
	43.28	42.35	25.83
	35.33	42.89	32.67
	33.42		26.89
	Sham+veh+Gls1fl/fl	DMM+veh+Gls1-/-	DMM+DM-αKG+Gls1-/-
p-p65	42.18	63.67	32.18
	18.92	45.82	18.92
	28.93	55.69	23.67
	33.67	52.96	28.57
	35.83		26.33

## Sheet: Figure S2
Figure S2A
Sham	DMM		SD	HFD
22.37	12.58		23.52	16.31
21.59	9.46		25.31	16.25
19.68	10.39		26.32	15.47
24.14	8.92		23.19	18.28
20.38	7.95		20.76	19.29
Figure S2B
	0h	6h	12h	24h	36h
Gln	101.34	85.71	81.39	53.67	56.32
	87.95	76.34	71.22	47.79	43.35
	76.47	67.35	63.53	43.58	42.92
Figure S2C
Sox9					Col2a1					Acan
0h	12h		24h		0h	12h		24h		0h	12h		24h
Ctrl	IL-1β+4mM Gln	IL-1β+8mM Gln	IL-1β+4mM Gln	IL-1β+8mM Gln	Ctrl	IL-1β+4mM Gln	IL-1β+8mM Gln	IL-1β+4mM Gln	IL-1β+8mM Gln	Ctrl	IL-1β+4mM Gln	IL-1β+8mM Gln	IL-1β+4mM Gln	IL-1β+8mM Gln
0.936103	0.431239	0.421772	0.425979	0.460689	0.925764	0.626766	0.49422	0.210634	0.244541	0.880136	0.398736	0.379285	0.209093	0.241186
1.26216	0.504865	0.485414	0.493844	0.389684	1.23298	0.524017	0.567172	0.247624	0.256871	1.22538	0.498906	0.449307	0.234104	0.253829
0.967657	0.36813	0.410202	0.390218	0.338648	1.01721	0.482918	0.450039	0.1757	0.20036	1.06783	0.455142	0.419159	0.166577	0.187698
0.834078	0.462793	0.348648	0.350752	0.418083	0.824043	0.452093	0.400719	0.166453	0.172618	0.826647	0.429857	0.340384	0.153934	0.153659
Figure S2D
Mmp3					Mmp13					Adamts5					Nos2
0h	12h		24h		0h	12h		24h		0h	12h		24h		0h	12h		24h
Ctrl	IL-1β+4mM Gln	IL-1β+8mM Gln	IL-1β+4mM Gln	IL-1β+8mM Gln	Ctrl	IL-1β+4mM Gln	IL-1β+8mM Gln	IL-1β+4mM Gln	IL-1β+8mM Gln	Ctrl	IL-1β+4mM Gln	IL-1β+8mM Gln	IL-1β+4mM Gln	IL-1β+8mM Gln	Ctrl	IL-1β+4mM Gln	IL-1β+8mM Gln	IL-1β+4mM Gln	IL-1β+8mM Gln
0.891041	135.593	121.065	167.554	181.114	0.92233	6.99029	7.1068	9.51456	9.12621	0.891954	3.86207	3.47011	6.25287	6.71264	1.1329	3660.13	2501.53	2840.96	2806.1
1.21065	117.191	139.37	183.051	201.453	1.26214	6.31068	6.8932	10.6942	9.02913	1.28736	4.50575	4.18966	6.48276	7.34023	1.22004	4270.15	3241.83	3250.54	3385.4
1.08475	140.436	141.501	192.736	166.586	1.01942	7.18447	6.01359	8.3466	9.41748	1.01149	5.05747	4.06552	5.70115	5.54138	0.880174	3050.11	2962.96	3528.98	3198.26
0.813559	150.121	123.971	205.327	155.932	0.796117	7.97282	7.68155	8.93204	8.54369	0.809195	3.49425	4.92529	5.51724	5.7931	0.766885	3311.55	3646.41	2545.1	2653.81
Figure S2F
Slc1a5		Gls1
Ctrl	IL-1β	Ctrl	IL-1β
1.18545	0.378979	1.21033	0.522833
0.99141	0.333502	0.965535	0.439001
0.823143	0.242547	0.824136	0.390655
Figure S2G
Slc1a5		Gls1
Sham	DMM	Sham	DMM
0.859911	0.307465	0.879181	0.437981
1.16542	0.300706	1.14129	0.551209
0.974665	0.353274	0.979531	0.512874
Figure S2H
4W		8W		12W		16W		20W
SD	HFD	SD	HFD	SD	HFD	SD	HFD	SD	HFD
20.2	18.2	25.6	28.8	28.5	46.1	25	39.5	28.7	46.5
18.5	22.1	26.6	25.4	29.4	40.6	31	47.5	30	44
17.6	19.3	23.5	28.6	29.1	37.2	31	40	30.8	42
16.5	20.5	22.6	30.8	29.8	36.3	30.7	39.5	29	37.7
21.2	16.9	25.9	31.2	29.7	38.3	28	46	30.5	36.9
22.3	18.3	26	32	31.9	40	26.8	45	30.3	47
20.2	21.2	22.6	28.8	26.2	37.6	29.4	45.7	34.8	44.1
18.4	18.4	24.5	29.4	30.2	38.5	31.6	41.5	34	44.5
18.2	16.7	23.3	31.4	29.4	40.9	31.6	43.2	32.5	41
19.4	17.9	26.9	32.2	27.1	39.6	30.9	40.2	30.9	42.5
19.2	18.2	23.8	31.5	26.9	33.1	28.1	36.8	33.2	35.1
20.2	19.4	26.8	25.5	27.2	34.6	28.6	38.8	30	39
21.5	18.6	24.7	26.9	30.4	36.9	32.9	36.8	34.6	44
20.2	20.3	22	28.1	31.6	39.6	29.1	32.1	30.2	37.5
17.8	21.2	26	28.9	27.9	33.1	31.8	40.1	28.5	37.1
Figure S2I
Slc1a5		Gls1
SD	HFD	SD	HFD
0.861837	0.628319	0.855217	0.733696
0.994898	0.762832	1.00272	0.774457
1.14326	0.585	1.14207	0.625217
Figure S2K
	SD		HFD
OARSI grade	Sham	DMM	Sham	DMM
	0	4	0	6
	0	3	1	6
	0	3	0.5	6
	0	2	0.5	5
	0.5	4	2	6
	0.5	3	0.5	5
	0	2	1	6
	0	3	0.5	6
	0	3	0	5
	0	3	0.5	6
Figure S2L
Gln		Glu		Leu		Thr		Phe		Trp		Val		Ser		Pro		Ala		Ile
UD	D	UD	D	UD	D	UD	D	UD	D	UD	D	UD	D	UD	D	UD	D	UD	D	UD	D
7.16	6.17	12.38	7.82	1.54	2.2	1.32	1.68	1.39	1.47	1.05	1.07	1.69	2.05	1.61	1.06	1.04	1.63	6.58	6.31	0.81	0.89
26.16	2.4	40.6	0	3.13	2.37	5.03	1.12	5.1	1.46	2.63	0.73	3.58	2.18	8.19	0.71	3.32	1.6	10.43	4.02	2.31	1
39.24	2.75	45.02	6.28	2.27	2.01	1.94	1.43	2.51	1.27	0.27	1.11	3.33	2.23	1.21	0.78	1.28	2.56	4.59	5.95	1.78	0.95
45.67	4.98	8.77	13.76	1.65	2.23	2.17	2.2	1.69	1.69	1.24	1.2	2.3	2.45	0.5	8.33	1.86	2.57	6.57	8.42	0.97	1.33
8.17	2.24	11.55	13.54	2.56	1.44	1.56	0	1.13	0.94	0.9	0.65	2.05	1.42	1.32	0	1.9	1.6	6.69	4.24	0.74	0.62
16.18	7.01	13.14	8.96	2.93	1.99	2.02	1.5	1.89	1.23	1.88	1.03	3.32	2.25	2.96	0.96	2.08	1.55	8.47	6.3	1.23	0.85
15.23	19.25	18.83	11.93	1.71	2.11	2.63	1.72	2.17	1.46	1.69	1.29	3.43	2.3	2.09	1.33	1.88	1.49	8.47	6.44	1.26	0.88
7.32	6.72	17.01	21.74	3.5	1.75	1.56	0	1.32	1.65	0.84	1.05	1.76	2.36	1.66	0.95	1.93	2.09	5.92	6.42	0.71	0.73
	20.98		0		1.6		1.76		1.06		0.81		1.88		0		1.1		4.71		0.81
Figure S2M
SLC1A5			Gls1
UD	MD	SD	UD	MD	SD
0.785059	0.888186	0.416192	1.50625	0.661918	0.389083
1.55858	0.658568	0.11369	1.35858	0.788061	0.561154
1.23621	0.198103	0.490896	0.267547	0.741835	0.73836
0.743363	0.549965	0.276234	0.943363	0.623697	0.293607
1.80354	0.934885	0.625643	1.95101	0.982349	0.465136
0.615775	0.0571647	0.158096	0.889507	0.490896	0.54624
0.575052	0.0757123	0.0988186	0.748784	0.633593	0.436491
0.922516	0.796664		0.922516	0.542933
0.387978	0.141487		0.687978	0.241487
1.37192	0.613482		0.724461	0.797213
Figure S2N
SLC1A5			Gls1
UD	MD	SD	UD	MD	SD
12.35	5.37	2.29	8.49	4.49	2.48
8.97	6.32	9.97	8.25	5.53	8.43
13.45	7.41	3.28	9.47	6.47	3.72
9.54	10.45	5.59	12.38	9.49	4.37
9.32	5.23	4.67	9.59	5.23	2.69
10.58	10.86	7.32	12.25	6.72	2.57
13.42	4.39	2.38	13.47	3.59	7.39
6.35	7.32		6.35	6.37
8.97	5.97		8.97	5.97
6.89	7.72		16.27	9.28

## Sheet: Figure S3
Figure S3A
Sox9				Col2a1				Mmp3				Mmp13				Adamts5				Nos2
w/Gln	w/o Gln	w/ Gln+IL-1β	w/o Gln+IL-1β	w/Gln	w/o Gln	w/ Gln+IL-1β	w/o Gln+IL-1β	w/Gln	w/o Gln	w/ Gln+IL-1β	w/o Gln+IL-1β	w/ Gln	w/Gln	w/o Gln	w/o Gln+IL-1β	w/Gln	w/o Gln	w/ Gln+IL-1β	w/o Gln+IL-1β	w/Gln	w/o Gln	w/ Gln+IL-1β	w/o Gln+IL-1β
0.873418	0.721519	0.455696	0.189873	1.12987	0.64026	0.367532	0.194805	1.04819	1.84337	6.14458	10.8434	1.12088	1.68132	7.65275	9.89011	0.962264	1.66981	3.39623	5.9434	0.864407	1.29661	10.678	20.0847
1.13924	0.607595	0.531646	0.235443	0.857143	0.623377	0.345455	0.141558	0.795181	2.13253	6.86747	10.1205	0.824176	1.94505	7.26374	9.23077	1.13207	1.35849	4.24528	5.09434	1.01695	1.5	13.9831	17.2881
0.987342	0.683544	0.417722	0.174684	1.01299	0.701299	0.388571	0.279221	1.15663	1.73494	7.59036	8.31325	1.05495	1.58242	6.92308	10.8791	0.90566	1.4434	3.11321	6.79245	1.11864	1.47458	12.9661	16.2712
Figure S3B
Ad-ShCtrl	Ad-ShSlc1a5
1.16129	0.403226
0.903226	0.590645
0.709677	0.313548
1.22581	0.425806
Figure S3C
Ctrl	Ad-ShCtrl	Ad-ShSlc1a5
83.73	85.37	52.26
86.12	76.83	46.87
78.59	79.02	60.53
Figure S3D
Sox9				Col2a1				Acan				Mmp3				Mmp13				Adamts5				Nos2
Ad-ShCtrl	Ad-shSlc1a5	Ad-ShCtrl+IL-1β	Ad-shSlc1a5+IL-1β	Ad-ShCtrl	Ad-shSlc1a5	Ad-ShCtrl+IL-1β	Ad-shSlc1a5+IL-1β	Ad-ShCtrl	Ad-shSlc1a5	Ad-ShCtrl+IL-1β	Ad-shSlc1a5+IL-1β	Ad-ShCtrl	Ad-shSlc1a5	Ad-ShCtrl+IL-1β	Ad-shSlc1a5+IL-1β	Ad-ShCtrl	Ad-shSlc1a5	Ad-ShCtrl+IL-1β	Ad-shSlc1a5+IL-1β	Ad-ShCtrl	Ad-shSlc1a5	Ad-ShCtrl+IL-1β	Ad-shSlc1a5+IL-1β	Ad-ShCtrl	Ad-shSlc1a5	Ad-ShCtrl+IL-1β	Ad-shSlc1a5+IL-1β
1.15798	0.700389	0.589541	0.439144	0.978696	0.819251	0.489064	0.367708	0.998025	0.855826	0.340724	0.223831	0.89229	1.47145	199.621	314.491	0.770835	1.49253	13.5621	17.8475	0.888169	1.56672	2.6567	4.0923	0.928814	1.18644	482.505	550.621
0.905837	0.601089	0.390786	0.34456	1.25599	0.756875	0.622414	0.285836	1.15339	0.771824	0.428055	0.265148	1.03119	2.10265	188.729	369.425	0.992109	1.96178	10.4223	21.3427	0.968125	1.92998	3.12539	3.51399	1.23842	1.56633	405.277	693.571
0.753307	0.790973	0.614132	0.29572	0.784035	0.676165	0.509464	0.24532	0.768927	0.669124	0.315284	0.171165	0.922896	2.24626	214.708	290.318	0.914997	2.09577	9.78962	16.0146	0.911939	1.41351	2.38324	3.26684	0.953672	1.2522	543.651	614.424
1.18288	0.722179	0.509883	0.261479	0.981278	0.731311	0.382983	0.186914	1.07966	0.745754	0.220671	0.142199	1.15362	2.78564	250.343	351.481	1.32206	2.79901	12.1321	14.4948	1.23177	1.26029	2.07409	3.17783	0.879096	0.865989	452.203	635.028
Figure S3F
Sox9					Col2a1					Acan					Mmp3					Mmp13					Adamts5					Nos2
Ctrl	0.1μM	0.25μM	0.5μM	1μM	Ctrl	0.1μM	0.25μM	0.5μM	1μM	Ctrl	0.1μM	0.25μM	0.5μM	1μM	Ctrl	0.1μM	0.25μM	0.5μM	1μM	Ctrl	0.1μM	0.25μM	0.5μM	1μM	Ctrl	0.1μM	0.25μM	0.5μM	1μM	Ctrl	0.1μM	0.25μM	0.5μM	1μM
1.31844	0.880447	0.73743	0.513966	0.388827	1.27215	0.905133	0.704376	0.490928	0.271398	1.36223	0.928793	0.800413	0.474716	0.194014	1.12917	2.13858	3.40086	7.35672	7.69889	1.17253	1.75879	1.65461	3.8526	4.1876	1.18519	1.7284	1.62601	3.58601	5.92593	1.14286	2.69388	6.18416	13.1837	16.1429
1.11732	0.724022	0.688268	0.406704	0.281564	1.06724	0.661569	0.657417	0.388474	0.268943	1.03199	0.755831	0.635707	0.375645	0.326109	0.855432	1.31086	2.57998	6.56972	9.54662	0.837521	0.948409	2.52596	3.41709	5.96315	0.823045	0.932016	1.16543	2.2716	3.72016	0.816327	1.25094	7.68653	12.049	15.6082
0.715084	0.858101	0.634637	0.585475	0.473743	0.84952	0.819637	0.60619	0.559232	0.171505	0.821465	0.71001	0.713725	0.540764	0.179979	0.680924	2.2994	2.30248	6.19333	8.99914	0.683417	1.24623	2.25427	2.44891	6.46566	0.707819	1.22469	1.88609	1.94815	5.23457	0.702041	3.17388	9.40131	9.57061	13.551
0.849162	0.73743	0.61676	0.451397	0.384358	0.811099	0.704376	0.589114	0.431163	0.239061	0.784314	0.809494	0.569659	0.416925	0.231166	1.33447	1.69752	1.84089	5.3379	7.25406	1.30653	1.66198	1.80235	2.84945	5.32663	1.28395	1.36988	1.77119	2.47098	5.32663	1.33878	1.35869	6.98122	10.2875	12.0367
Figure S3G
Ad-Ctrl	Ad-Slc1a5
0.794203	16.4734
1.05894	13.8537
0.815459	17.8823
1.3314	19.9034
Figure S3H
Sox9			Col2a1			Acan			Mmp3			Mmp13			Adamts5			Nos2
Ad-Ctrl	Ad-Ctrl+IL-1β	Ad-Slc1a5+IL-1β	Ad-Ctrl	Ad-Ctrl+IL-1β	Ad-Slc1a5+IL-1β	Ad-Ctrl	Ad-Ctrl+IL-1β	Ad-Slc1a5+IL-1β	Ad-Ctrl	Ad-Ctrl+IL-1β	Ad-Slc1a5+IL-1β	Ad-Ctrl	Ad-Ctrl+IL-1β	Ad-Slc1a5+IL-1β	Ad-Ctrl	Ad-Ctrl+IL-1β	Ad-Slc1a5+IL-1β	Ad-Ctrl	Ad-Ctrl+IL-1β	Ad-Slc1a5+IL-1β
0.940299	0.445373	0.659254	0.877947	0.395284	0.603329	0.9447	0.275618	0.502827	0.906535	246.121	184.982	0.917484	13.9648	7.63012	0.772809	2.05938	1.94115	0.789474	362.591	338.826
0.923134	0.539701	0.68403	1.01942	0.520111	0.644938	1.12968	0.339223	0.47523	1.22277	212.93	141.792	1.17715	11.9833	8.80727	1.24692	2.61172	1.53221	0.956478	402.328	262.389
1.13657	0.514925	0.725672	1.10264	0.436893	0.696949	0.925618	0.243816	0.430424	0.870696	196.606	160.225	0.905366	10.5597	9.33064	0.980267	2.33314	1.75409	1.25405	464.838	305.162
Figure S3J
Ad-ShCtrl	Ad-ShSlc1a5
67.39	19.25
62.47	16.83
59.41	8.39
43.69	6.42
57.23	12.37
Figure S3K
Ad-Ctrl	Ad-Slc1a5
59.31	86.72
68.67	77.57
59.82	83.32
51.49	85.31
47.23	74.65
Figure S3L
	Ad-Ctrl		Ad-Slc1a5				Ad-Ctrl		Ad-Slc1a5
MMP13	Sham	DMM	Sham	DMM			Sham	DMM	Sham	DMM
	22.05	50.41	23.19	42.13		NOS2	20.12	71.57	15.03	35.87
	17.34	56.47	18.23	46.78			17.21	68.23	21.15	40.96
	23.95	62.15	24.67	49.86			19.78	56.92	16.98	50.23
	15.23	58.76	14.27	37.52			13.32	52.87	12.06	29.89
	18.87

## Sheet: Figure S4
Figure S4A
Sox9				Col2a1				Acan				Mmp3				Mmp13				Adamts5				Nos2
Ctrl	5μM	10μM	20μM	Ctrl	5μM	10μM	20μM	Ctrl	5μM	10μM	20μM	Ctrl	5μM	10μM	20μM	Ctrl	5μM	10μM	20μM	Ctrl	5μM	10μM	20μM	Ctrl	5μM	10μM	20μM
0.916944	0.92691	0.947043	0.468272	0.914286	0.854762	0.566667	0.265238	0.908517	0.88959	0.464543	0.160883	0.99734	1.62766	2.00426	4.1266	0.99734	1.57367	1.93777	3.98971	0.955127	1.42141	1.44782	1.89311	0.909525	2.06971	2.38264	5.1934
0.877243	0.787243	0.817276	0.597841	0.83619	0.71019	0.735714	0.314286	0.870662	0.787382	0.691924	0.312303	0.839894	1.35638	1.78351	5.05053	0.839894	1.31139	2.29879	4.49843	0.76173	1.54075	1.30093	2.5817	0.858677	1.44053	3.8873	6.46789
1.20581	0.996678	0.727375	0.52814	1.25952	0.804286	0.580952	0.219048	1.22082	0.819558	0.55836	0.236593	1.16277	1.92287	2.24202	5.78457	1.16277	1.62767	2.16765	3.67848	1.28314	1.30876	1.56287	1.52377	1.2318	2.61958	3.01347	4.3175
Figure S4B
Sox9				Col2a1				Mmp3				Mmp13				Adamts5				Nos2
Ctrl	BPTES	IL-1β	IL-1β+BPTES	Ctrl	BPTES	IL-1β	IL-1β+BPTES	Ctrl	BPTES	IL-1β	IL-1β+BPTES	Ctrl	BPTES	IL-1β	IL-1β+BPTES	Ctrl	BPTES	IL-1β	IL-1β+BPTES	Ctrl	BPTES	IL-1β	IL-1β+BPTES
0.887097	0.645161	0.508065	0.33871	1.01942	0.582524	0.458738	0.305825	1.04478	5.74627	4.70149	10.597	1.04478	5.74627	4.70149	10.597	1.20763	1.7161	4.25847	8.38983	1.15854	1.64634	10.1829	14.1463
0.991935	0.564516	0.580645	0.314516	1.11408	0.451456	0.524272	0.283981	1.14179	4.55224	5.37313	11.7164	1.14179	4.55224	5.37313	11.7164	0.972458	1.97034	4.51271	7.43644	1.05488	1.89024	11.6463	13.2317
1.12097	0.483871	0.677419	0.201613	0.866505	0.371359	0.61165	0.182039	0.813433	3.80597	6.26866	9.77612	0.813433	3.80597	6.26866	9.77612	0.819915	2.09746	5.33898	6.41949	0.786585	2.0122	11.2805	15.3049
Figure S4C
Ad-Ctrl	Ad-Gls1
0.960994	1.9939
0.849205	1.6801
1.1898	2.82414
Figure S4D
Sox9			Col2a1			Acan			Mmp3			Mmp13			Adamts5			Nos2
Ad-Ctrl	Ad-Ctrl+IL-1β	Ad-Gls1+IL-1β	Ad-Ctrl	Ad-Ctrl+IL-1β	Ad-Gls1+IL-1β	Ad-Ctrl	Ad-Ctrl+IL-1β	Ad-Gls1+IL-1β	Ad-Ctrl	Ad-Ctrl+IL-1β	Ad-Gls1+IL-1β	Ad-Ctrl	Ad-Ctrl+IL-1β	Ad-Gls1+IL-1β	Ad-Ctrl	Ad-Ctrl+IL-1β	Ad-Gls1+IL-1β	Ad-Ctrl	Ad-Ctrl+IL-1β	Ad-Gls1+IL-1β
0.940299	0.445373	0.670159	0.877947	0.395284	0.638041	0.9447	0.275618	0.459944	0.906535	246.121	151.288	0.917484	13.9648	8.90817	0.772809	2.05938	1.82016	0.789474	362.591	359.153
0.923134	0.539701	0.669284	1.01942	0.520111	0.609605	1.12968	0.339223	0.52417	1.22277	212.93	164.994	1.17715	11.9833	10.2142	1.24692	2.61172	1.71344	0.956478	402.328	286.571
1.13657	0.514925	0.710498	1.10264	0.436893	0.69793	0.925618	0.243816	0.440217	0.870696	196.606	183.759	0.905366	10.5597	7.67356	0.980267	2.33314	1.86838	1.25405	464.838	305.336
Figure S4E
Sox9			Col2a1			Mmp3			Mmp13			Adamts5			Nos2
Ad-Ctrl	Ad-Ctrl+IL-1β	Ad-Gls1+IL-1β	Ad-Ctrl	Ad-Ctrl+IL-1β	Ad-Gls1+IL-1β	Ad-Ctrl	Ad-Ctrl+IL-1β	Ad-Gls1+IL-1β	Ad-Ctrl	Ad-Ctrl+IL-1β	Ad-Gls1+IL-1β	Ad-Ctrl	Ad-Ctrl+IL-1β	Ad-Gls1+IL-1β	Ad-Ctrl	Ad-Ctrl+IL-1β	Ad-Gls1+IL-1β
1.03896	0.519481	0.696883	0.923978	0.441989	0.624862	0.867993	11.2749	7.05244	1.16641	8.81804	6.59876	0.974026	8.18182	4.67532	0.832273	8.15909	6.09091
1.12338	0.467532	0.727273	0.955801	0.39779	0.618785	0.938517	12.2061	7.86618	0.807154	10.4977	6.76516	1.16883	6.76623	5.64935	1.02273	7.67045	5.94318
0.837662	0.553896	0.811688	1.12022	0.513812	0.690608	1.19349	8.84991	8.89693	1.02644	9.33126	8.65163	0.857143	7.79221	6.38961	1.145	6.51818	5.09091
Figure S4F
Gls1fl/fl	Gls1-/-
59.38	15.52
65.48	18.49
57.69	22.48
68.73	9.49
49.38	17.52
Figure S4H
Gls1fl/fl		Gls1-/-
Sham	DMM	Sham	DMM
0	2	0	4
1	2	1	3
0	1	1	3
0.5	3	0.5	2
0	2	1	3
0	1	0	3
1	1	1	2
	1
Figure S4H
Ad-Ctrl	Ad-GLS1
53.29	75.28
62.37	79.39
58.57	83.36
52.47	82.75
57.89	66.47
Figure S4I
	Ad-Ctrl		Ad-GLS1				Ad-Ctrl		Ad-GLS1
MMP13	Sham	DMM	Sham	DMM			Sham	DMM	Sham	DMM
	22.15	62.38	22.26	36.32		NOS2	23.33	55.68	18.08	43.27
	19.97	43.55	23.13	46.18			15.25	64.77	25.23	61.26
	24.35	54.67	15.87	45.67			17.67	66.32	15.69	46.89
	16.67	55.82	12.69	34.92			15.83	69.28	12.91	48.33
	25.13			42.82

[truncated: 9 more sheets: Figure S5, Figure S6, Figure S7, Figure S8, Figure S9, Figure S11, Figure S12, Figure S13, Figure S14]
